# Supplementary material for: Associations Between Sleep Patterns, Circadian Preference, and Anxiety and Depression: A Two-Year Prospective Study Among Norwegian Adolescents
Source: Clocks Sleep. 2025 May 27;7(2):26. doi: 10.3390/clockssleep7020026 (PMC12191514; doi:10.3390/clockssleep7020026)
Supplement: Supplementary file 1 [file clockssleep-07-00026-s001.zip]

Archive with 1 entries (1 files):
- clockssleep-3413501-supplementary.pdf
